# Supplementary material for: Arabidopsis Trichome Contains Two Plasma Membrane Domains with Different Lipid Compositions Which Attract Distinct EXO70 Subunits
Source: Int J Mol Sci. 2019 Aug 3;20(15):3803. doi: 10.3390/ijms20153803 (PMC6695903; doi:10.3390/ijms20153803)
Supplement: Supplementary file 1 [file ijms-20-03803-s001.zip]

Archive with 2 entries (2 files):
- ijms-543215-supplmentary.pdf
- Supplemental Video SV1.avi
